# Supplementary material for: Resilience and livestock adaptations to demographic growth and technological change: A diachronic perspective from the Late Bronze Age to Late Antiquity in NE Iberia
Source: PLoS One. 2021 Feb 17;16(2):e0246201. doi: 10.1371/journal.pone.0246201 (PMC7888671; doi:10.1371/journal.pone.0246201)
Supplement: S4 File — (XLSX) [file pone.0246201.s005.xlsx]

## Sheet: Sheet 1
			Lengths						Widths
TAX	Periods	Geographical areas	n mesures	n sites	maxs	mins	avg	SDs	n mesures	n sites	maxs	mins	avg	SDs
BOTA	LBA	Occidental Plain							8	1	0.035	-0.154	-0.026	0.061
BOTA	EIA	Occidental Plain							3	2	0.02	-0.116	-0.047	0.068
BOTA	EIA	South Coast							2	1	-0.015	-0.045	-0.03	0.021
BOTA	EIA	Central Coast							2	1	0.024	0.009	0.016	0.011
BOTA	MIA1	Occidental Plain	1	1	0.04	0.04	0.04		3	1	0.078	-0.012	0.031	0.045
BOTA	MIA1	South Coast	3	1	-0.014	-0.048	-0.027	0.019
BOTA	MIA1	Central Coast							5	2	0.035	-0.06	-0.021	0.041
BOTA	MIA1	North Coast	13	1	0.069	-0.14	-0.061	0.046	22	1	0.055	-0.153	-0.035	0.052
BOTA	MIA2	Occidental Plain	5	3	0.042	-0.06	-0.024	0.043	23	3	0.131	-0.139	0.01	0.062
BOTA	MIA2	South Coast	1	1	-0.094	-0.094	-0.094		2	1	-0.052	-0.074	-0.063	0.016
BOTA	MIA2	Central Coast	11	4	0.043	-0.111	-0.037	0.044	63	8	0.121	-0.144	0.002	0.066
BOTA	MIA2	North Coast	22	3	0.066	-0.111	-0.025	0.044	50	6	0.13	-0.115	0.009	0.062
BOTA	RR	Occidental Plain	9	4	0.067	-0.025	0.021	0.033	29	4	0.114	-0.101	0.045	0.054
BOTA	RR	Central Coast	34	5	0.155	-1.011	-0.073	0.24	89	7	0.136	-0.207	0.004	0.064
BOTA	ERE	Occidental Plain	35	2	0.082	-0.008	0.03	0.024	68	2	0.189	-0.014	0.07	0.041
BOTA	ERE	Central Coast	31	5	0.084	0	0.042	0.023	80	8	0.167	-0.149	0.062	0.057
BOTA	ERE	North Coast	1	1	0.022	0.022	0.022		25	3	0.157	-0.105	0.05	0.055
BOTA	LRE	Occidental Plain	2	1	0.032	0.009	0.021	0.016	7	1	0.103	-0.031	0.049	0.047
BOTA	LRE	Central Coast	11	3	0.075	-0.04	0.016	0.036	22	3	0.17	-0.037	0.069	0.054
BOTA	LA	Central Coast	41	4	0.066	-0.052	0.012	0.027	99	5	0.16	-0.065	0.048	0.05
BOTA	LA	North Coast	1	1	-0.009	-0.009	-0.009		5	1	0.092	0.025	0.062	0.026
OVAR	LBA	Occidental Plain	3	2	-0.001	-0.038	-0.021	0.018	1	1	-0.047	-0.047	-0.047
OVAR	EIA	Occidental Plain	18	3	0.039	-0.066	-0.026	0.029	19	3	0.113	-0.088	-0.035	0.043
OVAR	EIA	South Coast	1	1	-0.042	-0.042	-0.042		1	1	-0.038	-0.038	-0.038
OVAR	EIA	Central Coast							1	1	-0.03	-0.03	-0.03
OVAR	MIA1	Occidental Plain	4	1	0.003	-0.032	-0.009	0.016	34	3	0.119	-0.074	-0.03	0.04
OVAR	MIA1	Central Coast	1	1	-0.057	-0.057	-0.057		23	3	-0.021	-0.099	-0.057	0.02
OVAR	MIA1	North Coast	6	1	0.105	-0.042	0.054	0.064	7	1	0	-0.046	-0.019	0.016
OVAR	MIA2	Occidental Plain							10	2	0.028	-0.061	-0.015	0.032
OVAR	MIA2	South Coast	3	1	0.014	-0.074	-0.04	0.048	3	1	-0.032	-0.078	-0.06	0.025
OVAR	MIA2	Central Coast	29	4	0.072	-0.061	0.01	0.032	155	9	0.102	-0.121	-0.02	0.041
OVAR	MIA2	North Coast	3	2	0.033	-0.011	0.017	0.024	45	4	0.065	-0.08	-0.013	0.038
OVAR	RR	Occidental Plain	51	2	0.056	-0.057	-0.012	0.028	71	4	0.055	-0.108	-0.031	0.033
OVAR	RR	Central Coast	21	4	0.092	-0.03	0.032	0.03	27	4	0.092	-0.05	0.011	0.036
OVAR	ERE	Occidental Plain	9	1	0.061	-0.066	0.011	0.042	41	2	0.077	-0.036	0.024	0.031
OVAR	ERE	Central Coast	3	2	0.073	0.005	0.038	0.034	20	6	0.09	-0.05	0.028	0.031
OVAR	ERE	North Coast							16	3	0.09	-0.036	0.018	0.034
OVAR	LRE	Occidental Plain							1	1	0.022	0.022	0.022
OVAR	LRE	Central Coast	4	2	0.028	0.001	0.019	0.012	13	2	0.041	-0.044	0.001	0.026
OVAR	LA	Central Coast	33	4	0.141	-0.04	0.009	0.044	73	5	0.057	-0.073	-0.016	0.029
OVAR	LA	North Coast	2	1	0.024	0.003	0.013	0.014	13	1	0.044	-0.036	0	0.025
CAHI	EIA	Occidental Plain	3	1	0.013	-0.003	0.005	0.008	2	2	-0.03	-0.059	-0.045	0.021
CAHI	EIA	South Coast	2	1	0.052	0.019	0.036	0.023	1	1	-0.015	-0.015	-0.015
CAHI	EIA	Central Coast							1	1	0.042	0.042	0.042
CAHI	MIA1	Occidental Plain							7	2	0.107	-0.046	0.023	0.063
CAHI	MIA1	Central Coast							8	1	0.1	-0.046	0.044	0.049
CAHI	MIA2	Occidental Plain	1	1	0.048	0.048	0.048		4	2	0.052	-0.019	0.013	0.03
CAHI	MIA2	South Coast
CAHI	MIA2	Central Coast	9	2	0.057	-0.325	-0.018	0.117	50	6	0.121	-0.18	0.017	0.048
CAHI	MIA2	North Coast	1	1	0.065	0.065	0.065		15	3	0.067	-0.03	0.023	0.028
CAHI	RR	Occidental Plain							2	1	0.097	-0.003	0.047	0.071
CAHI	RR	Central Coast	3	2	0.078	-0.03	0.038	0.059	7	4	0.088	-0.013	0.05	0.038
CAHI	ERE	Occidental Plain	2	1	0.05	-0.051	-0.001	0.072	3	1	0.06	-0.016	0.015	0.04
CAHI	ERE	Central Coast	2	1	0.054	-0.017	0.019	0.05	9	3	0.08	0.005	0.046	0.022
CAHI	ERE	North Coast							6	1	0.068	-0.021	0.029	0.029
CAHI	LRE	Occidental Plain							1	1	0.016	0.016	0.016
CAHI	LRE	Central Coast	3	1	0.047	-0.05	-0.007	0.049	16	2	0.144	-0.024	0.032	0.049
CAHI	LA	Occidental Plain	2	1	0.074	0.003	0.039	0.05	2	1	0.066	0.007	0.037	0.042
CAHI	LA	Central Coast	3	2	0.139	-0.013	0.052	0.078	20	5	0.11	-0.033	0.006	0.033
CAHI	LA	North Coast							1	1	0.025	0.025	0.025
OC	LBA	Occidental Plain	2	1	-0.02	-0.026	-0.023	0.004
OC	EIA	Occidental Plain	3	2	-0.007	-0.037	-0.021	0.015	7	3	-0.041	-0.111	-0.06	0.024
OC	EIA	South Coast	3	1	0.013	-0.021	-0.01	0.019	5	1	0.086	-0.096	-0.022	0.077
OC	EIA	Central Coast							1	1	0.008	0.008	0.008
OC	MIA1	Occidental Plain	1	1	-0.055	-0.055	-0.055		4	3	0.006	-0.059	-0.036	0.029
OC	MIA1	Central Coast							8	3	-0.003	-0.094	-0.046	0.027
OC	MIA1	North Coast	13	1	0.139	-0.121	0.025	0.076	47	1	0.149	-0.074	-0.018	0.039
OC	MIA2	Occidental Plain							4	2	-0.018	-0.03	-0.023	0.005
OC	MIA2	South Coast							3	1	-0.032	-0.077	-0.055	0.023
OC	MIA2	Central Coast	5	3	0.029	-0.051	-0.01	0.036	49	8	0.073	-0.086	-0.001	0.034
OC	MIA2	North Coast							8	3	0.072	-0.114	-0.01	0.067
OC	RR	Occidental Plain	3	2	0.05	0.034	0.043	0.008	36	4	0.116	-0.106	-0.004	0.044
OC	RR	Central Coast	2	2	0.029	-0.055	-0.013	0.059	22	5	0.094	-0.127	-0.032	0.049
OC	ERE	Occidental Plain	2	2	0.156	-0.04	0.058	0.139	27	3	0.094	-0.047	0.026	0.037
OC	ERE	Central Coast							7	3	0.055	-0.011	0.035	0.023
OC	ERE	North Coast							1	1	-0.019	-0.019	-0.019
OC	LRE	Occidental Plain	1	1	0.045	0.045	0.045		1	1	0.059	0.059	0.059
OC	LRE	Central Coast	1	1	0.001	0.001	0.001
OC	LA	Central Coast	3	1	0.003	-0.042	-0.016	0.023	46	3	0.09	-0.182	-0.006	0.042
OC	LA	North Coast							1	1	0.005	0.005	0.005
SUDO	EIA	Occidental Plain							4	1	-0.02	-0.113	-0.063	0.05
SUDO	EIA	South Coast	2	1	-0.01	-0.047	-0.028	0.027	1	1	-0.052	-0.052	-0.052
SUDO	EIA	Central Coast	1	1	-0.073	-0.073	-0.073		3	2	-0.04	-0.062	-0.054	0.013
SUDO	MIA1	Occidental Plain							16	1	0.004	-0.157	-0.056	0.042
SUDO	MIA1	Central Coast							3	2	-0.04	-0.107	-0.074	0.034
SUDO	MIA1	North Coast	6	1	0.023	-0.083	-0.008	0.04	12	1	0.019	-0.084	-0.036	0.031
SUDO	MIA2	Occidental Plain	1	1	0.021	0.021	0.021		7	3	0.021	-0.052	-0.018	0.023
SUDO	MIA2	South Coast							1	1	-0.118	-0.118	-0.118
SUDO	MIA2	Central Coast	19	4	-0.003	-0.088	-0.043	0.026	39	5	0.023	-0.1	-0.036	0.032
SUDO	MIA2	North Coast	4	2	-0.012	-0.025	-0.02	0.006	12	4	-0.013	-0.143	-0.051	0.033
SUDO	RR	Occidental Plain							4	2	-0.035	-0.062	-0.047	0.012
SUDO	RR	Central Coast	12	2	-0.02	-0.064	-0.044	0.014	12	6	0.012	-0.129	-0.045	0.039
SUDO	ERE	Occidental Plain	9	1	0.044	-0.05	-0.014	0.032	18	2	0.034	-0.081	-0.033	0.032
SUDO	ERE	Central Coast	1	1	-0.046	-0.046	-0.046		11	2	-0.013	-0.109	-0.05	0.029
SUDO	ERE	North Coast	2	1	-0.02	-0.027	-0.023	0.005	8	3	0.043	-0.081	-0.037	0.038
SUDO	LRE	Occidental Plain	1	1	-0.031	-0.031	-0.031		2	1	-0.061	-0.082	-0.071	0.015
SUDO	LRE	Central Coast	1	1	-0.011	-0.011	-0.011		1	1	-0.089	-0.089	-0.089
SUDO	LA	Central Coast	1	1	-0.013	-0.013	-0.013		8	3	0.031	-0.153	-0.046	0.066
SUDO	LA	North Coast	1	1	0.006	0.006	0.006		1	1	-0.048	-0.048	-0.048
SUSCR	LBA	Occidental Plain							3	1	-0.05	-0.071	-0.062	0.011
SUSCR	MIA1	North Coast	8	1	0.153	0.089	0.118	0.024	8	1	-0.015	-0.071	-0.04	0.018
SUSCR	MIA2	Central Coast							2	2	0.072	0.055	0.063	0.012
SUSCR	RR	Occidental Plain
SUSCR	ERE	Occidental Plain	1	1	0.068	0.068	0.068
SUSCR	ERE	Central Coast	1	1	0.04	0.04	0.04		2	2	0.105	0.066	0.085	0.028
SUSCR	LRE	Central Coast	1	1	0.063	0.063	0.063		2	1	0.111	0.009	0.06	0.072
SUSCR	LA	Central Coast	3	2	0.089	0.039	0.065	0.025	3	1	0.101	0.054	0.074	0.024
SUSCR	LA	North Coast							1	1	0.09	0.09	0.09
TOTALS			557	129					1797	254
