# Supplementary material for: Resilience and livestock adaptations to demographic growth and technological change: A diachronic perspective from the Late Bronze Age to Late Antiquity in NE Iberia
Source: PLoS One. 2021 Feb 17;16(2):e0246201. doi: 10.1371/journal.pone.0246201 (PMC7888671; doi:10.1371/journal.pone.0246201)
Supplement: S5 File — P-values significant differences: ***: highly significant (< 0.01); **: significant (< 0.05); * less significant (< 0.1). (XLSX) [file pone.0246201.s006.xlsx]

## Sheet: Sheet 1
zone	taxon	period1	period2	Length	Simbols L	Width	Simbols W
CC	BOTA	EIA	MIA2			0.97			***: highly significant (< 0.01) ; **: significant (< 0.05); * less significant (< 0.1)
CC	BOTA	EIA	RR			0.735			CC: Central Coast; NC: North Coast; OP: Occidental Plain; SC: South Coast
CC	BOTA	EIA	MIA1			0.381			BOTA: Bos taurus; OC: Caprinae; SUDO: Sus domesticus
CC	BOTA	EIA	LRE			0.261
CC	BOTA	EIA	LA			0.247
CC	BOTA	EIA	ERE			0.115
CC	BOTA	ERE	LRE	0.034	*	0.748
CC	BOTA	ERE	LA	0	***	0.017	*
CC	BOTA	LRE	LA	0.72		0.119
CC	BOTA	MIA1	MIA2			0.301
CC	BOTA	MIA1	RR			0.285
CC	BOTA	MIA1	LA			0.009	*
CC	BOTA	MIA1	LRE			0.004	**
CC	BOTA	MIA1	ERE			0.003	**
CC	BOTA	MIA2	RR	0.191		0.856
CC	BOTA	MIA2	ERE	0	***	0	***
CC	BOTA	MIA2	LA	0.001	***	0	***
CC	BOTA	MIA2	LRE	0.009	**	0	***
CC	BOTA	RR	ERE	0	***	0	***
CC	BOTA	RR	LA	0	***	0	***
CC	BOTA	RR	LRE	0.006	**	0	***
NC	BOTA	ERE	LA	1		0.627
NC	BOTA	MIA1	MIA2	0.005	**	0.01	*
NC	BOTA	MIA1	ERE	0.214		0	***
NC	BOTA	MIA1	LA	0.214		0	***
NC	BOTA	MIA2	LA	0.609		0.065
NC	BOTA	MIA2	ERE	0.435		0.008	*
OP	BOTA	EIA	MIA1			0.2
OP	BOTA	EIA	MIA2			0.172
OP	BOTA	EIA	LRE			0.067
OP	BOTA	EIA	Actual			0.057
OP	BOTA	EIA	RR			0.014	*
OP	BOTA	EIA	ERE			0.006	*
OP	BOTA	ERE	LRE	0.638		0.418
OP	BOTA	ERE	Actual	0.002	**	0.001	***
OP	BOTA	LBA	EIA			0.776
OP	BOTA	LBA	MIA2			0.214
OP	BOTA	LBA	MIA1			0.194
OP	BOTA	LBA	LRE			0.021	*
OP	BOTA	LBA	Actual			0.004	**
OP	BOTA	LBA	RR			0	***
OP	BOTA	LBA	ERE			0	***
OP	BOTA	LRE	Actual	0.133		0.006	*
OP	BOTA	MIA1	MIA2	0.667		0.63
OP	BOTA	MIA1	LRE	0.667		0.517
OP	BOTA	MIA1	RR	0.889		0.248
OP	BOTA	MIA1	ERE	0.667		0.126
OP	BOTA	MIA1	Actual	0.4		0.057
OP	BOTA	MIA2	LRE	0.381		0.095
OP	BOTA	MIA2	RR	0.093		0.004	**
OP	BOTA	MIA2	Actual	0.016	*	0.002	**
OP	BOTA	MIA2	ERE	0.008	**	0	***
OP	BOTA	RR	LRE	0.889		0.859
OP	BOTA	RR	ERE	0.731		0.325
OP	BOTA	RR	Actual	0.028	*	0	***
SC	BOTA	EIA	MIA2			0.333
SC	BOTA	EIA	MIA1
SC	BOTA	MIA1	MIA2	0.5
CC	OC	EIA	Actual			1
CC	OC	EIA	RR			0.783
CC	OC	EIA	LRE			0.746
CC	OC	EIA	MIA2			0.512
CC	OC	EIA	LA			0.395
CC	OC	EIA	ERE			0.215
CC	OC	EIA	MIA1			0.092
CC	OC	ERE	Actual			0.373
CC	OC	ERE	LRE	0.222		0.01	*
CC	OC	ERE	LA	0.16		0	***
CC	OC	LA	Actual			0.287
CC	OC	LRE	Actual			0.908
CC	OC	LRE	LA	0.702		0.001	***
CC	OC	MIA1	Actual			0.225
CC	OC	MIA1	LA	0.1		0	***
CC	OC	MIA1	RR	0.108		0	***
CC	OC	MIA1	MIA2	0.135		0	***
CC	OC	MIA1	LRE	0.222		0	***
CC	OC	MIA1	ERE	0.333		0	***
CC	OC	MIA2	LA	0.393		0.472
CC	OC	MIA2	Actual			0.472
CC	OC	MIA2	RR	0.015	*	0.317
CC	OC	MIA2	LRE	0.99		0.005	**
CC	OC	MIA2	ERE	0.237		0	***
CC	OC	RR	Actual			0.648
CC	OC	RR	LA	0.013	*	0.208
CC	OC	RR	LRE	0.113		0.146
CC	OC	RR	ERE	0.936		0	***
NC	OC	ERE	LA			0.11
NC	OC	MIA1	MIA2	0.968		0.039	*
NC	OC	MIA1	LA	0.857		0.013	*
NC	OC	MIA1	ERE			0	***
NC	OC	MIA2	LA	0.533		0.628
NC	OC	MIA2	ERE			0.02	*
OP	OC	EIA	MIA1	0.644		0.073
OP	OC	EIA	LA	0.06		0.041	*
OP	OC	EIA	LRE	0.11		0.012	*
OP	OC	EIA	Actual	0	***	0	***
OP	OC	EIA	RR	0.029	*	0	***
OP	OC	EIA	ERE	0.032	*	0	***
OP	OC	EIA	MIA2	0.11		0	***
OP	OC	ERE	LRE	0.714		0.722
OP	OC	ERE	LA	0.571		0.624
OP	OC	ERE	Actual	0	***	0	***
OP	OC	LA	Actual	0.145		0.036	*
OP	OC	LBA	EIA	1		0.857
OP	OC	LBA	LA	0.095		0.667
OP	OC	LBA	MIA1	0.841		0.651
OP	OC	LBA	LRE	0.333		0.5
OP	OC	LBA	MIA2	0.333		0.421
OP	OC	LBA	RR	0.078		0.22
OP	OC	LBA	Actual	0.001	***	0.2
OP	OC	LBA	ERE	0.246		0.092
OP	OC	LRE	LA	1		1
OP	OC	LRE	Actual	0.2		0.009	*
OP	OC	MIA1	LA	0.095		0.069
OP	OC	MIA1	MIA2	0.333		0.045
OP	OC	MIA1	LRE	0.333		0.024	*
OP	OC	MIA1	RR	0.343		0.002	**
OP	OC	MIA1	Actual	0.001	***	0	***
OP	OC	MIA1	ERE	0.208		0	***
OP	OC	MIA2	RR	0.267		0.407
OP	OC	MIA2	LA	1		0.095
OP	OC	MIA2	LRE	1		0.035	*
OP	OC	MIA2	Actual	0.2		0	***
OP	OC	MIA2	ERE	0.571		0	***
OP	OC	RR	LA	0.2		0.235
OP	OC	RR	LRE	0.4		0.09
OP	OC	RR	Actual	0	***	0	***
OP	OC	RR	ERE	0.583		0	***
SC	OC	EIA	MIA2	0.262		0.352
CC	SUDO	EIA	RR	0.14		0.84
CC	SUDO	EIA	LA	1		0.838
CC	SUDO	EIA	MIA1			0.507
CC	SUDO	EIA	LRE	1		0.5
CC	SUDO	EIA	ERE	1		0.456
CC	SUDO	EIA	MIA2	0.4		0.231
CC	SUDO	ERE	LA	1		0.934
CC	SUDO	ERE	LRE	1		0.5
CC	SUDO	LRE	LA	1		0.667
CC	SUDO	MIA1	LRE			1
CC	SUDO	MIA1	LA			0.682
CC	SUDO	MIA1	ERE			0.368
CC	SUDO	MIA1	RR			0.295
CC	SUDO	MIA1	MIA2			0.083
CC	SUDO	MIA2	LA	0.4		0.713
CC	SUDO	MIA2	RR	0.73		0.484
CC	SUDO	MIA2	ERE	0.9		0.202
CC	SUDO	MIA2	LRE	0.3		0.141
CC	SUDO	RR	ERE	0.688		1
CC	SUDO	RR	LA	0.14		0.851
CC	SUDO	RR	LRE	0.14		0.308
NC	SUDO	ERE	LA	0.667		1
NC	SUDO	MIA1	ERE	0.429		0.792
NC	SUDO	MIA1	LA	0.857		0.615
NC	SUDO	MIA1	MIA2	0.257		0.453
NC	SUDO	MIA2	LA	0.4		1
NC	SUDO	MIA2	ERE	0.533		0.877
OP	SUDO	EIA	RR			1
OP	SUDO	EIA	LRE			1
OP	SUDO	EIA	MIA1			0.925
OP	SUDO	EIA	ERE			0.418
OP	SUDO	EIA	MIA2			0.315
OP	SUDO	EIA	Actual
OP	SUDO	ERE	LRE	0.8		0.088
OP	SUDO	ERE	Actual	0	***
OP	SUDO	LRE	Actual	0.132
OP	SUDO	MIA1	RR			0.963
OP	SUDO	MIA1	LRE			0.471
OP	SUDO	MIA1	ERE			0.19
OP	SUDO	MIA1	MIA2			0.033	*
OP	SUDO	MIA1	Actual
OP	SUDO	MIA2	ERE	0.4		0.155
OP	SUDO	MIA2	LRE	1		0.056
OP	SUDO	MIA2	RR			0.042	*
OP	SUDO	MIA2	Actual	0.297
OP	SUDO	RR	ERE			0.418
OP	SUDO	RR	LRE			0.267
OP	SUDO	RR	Actual
SC	SUDO	EIA	MIA2			1
